# Supplementary material for: An ultra-high density bin-map for rapid QTL mapping for tassel and ear architecture in a large F2 maize population
Source: BMC Genomics. 2014 Jun 4;15(1):433. doi: 10.1186/1471-2164-15-433 (PMC4059873; doi:10.1186/1471-2164-15-433)
Supplement: Supplementary file 2 — Additional file 2: Table S2: The 4 to 8-base barcode sequences used in parallel sequencing of F2 population. (XLSX 17 KB) [file 12864_2014_6116_MOESM2_ESM.xlsx]

## Sheet: Barcodes
Table S2. The 4 to 8-base barcode sequences used in parallel sequencing of F2 population.
Index	Barcodes
1	TGCA
2	ACTA
3	CAGA
4	AACT
5	GCGT
6	GTAA
7	GATC
8	TCAC
9	TGCGA
10	CGCTT
11	TCACC
12	CTAGC
13	ACAAA
14	AGCCC
15	GTATT
16	CTGTA
17	ACCGT
18	GCTTA
19	GGTGT
20	AGGAT
21	ATTGA
22	CATCT
23	CCTAC
24	GAGGA
25	GGAAC
26	TAATA
27	TACAT
28	GGTTGT
29	TTCAGA
30	TAGGAA
31	GCTCTA
32	CCACAA
33	CTTCCA
34	GAGATA
35	ATGCCT
36	AGTGGA
37	ACCTAA
38	ATATGT
39	ATCGTA
40	CGCGGT
41	GCCAGT
42	GGAAGA
43	GTACTT
44	GTTGAA
45	TAACGA
46	TGGCTA
47	TATTTTT
48	CTTGCTT
49	ATGAAAC
50	AAAAGTT
51	GAATTCA
52	GAACTTC
53	GGACCTA
54	GTCGATT
55	AACGCCT
56	ACGTGTT
57	ATTAATT
58	ATTGGAT
59	CATAAGT
60	CGCTGAT
61	CGGTAGA
62	CTACGGA
63	GCGGAAT
64	TAGCGGA
65	TCGAAGA
66	TGCTGGA
67	ACGACTAC
68	TAGCATGC
69	TAGGCCAT
70	TGGTACGT
71	TCTCAGTC
72	CCGGATAT
73	CGCCTTAT
74	ACAGGGAA
75	ACGTGGTA
76	CCATGGGT
77	CGCGGAGA
78	CGTGTGGT
79	GCTGTGGA
80	GGATTGGT
81	GTTAGC
82	AGCATT
83	GATGTC
84	TGTTAC
85	TGACCT
86	TTGCAC
87	TAGTGC
88	TGAATC
89	CGCTCA
90	ACGCTC
91	CTGATC
92	TACGCC
93	CCGTAC
94	TCGACC
95	GCATCC
96	CGTACC
97	TTCAAGT
98	GAGCAGT
99	ACACGGT
100	GACGTGA
101	TCATAGT
102	TTACGAT
103	TACGGTA
104	CGTGAAT
105	AACTTGT
106	GCTATAA
107	CTTGAGA
108	GATCATA
109	CAGGTAT
110	TGCAATA
111	ATATCGT
112	AGTCTAT
113	GTCTGAA
114	TGTGCAA
115	CGACAGT
116	GATGCAT
117	CTAATGT
118	AGCGTTA
119	TCAGTAT
120	GTTACGA
121	TGCATAT
122	AGTTCGA
123	ACGCTGA
124	TAAGCTT
125	TGATACA
126	ACCGAGT
127	ATGTCAA
128	GGTGGCA
129	TCGTTAA
130	TGATCAT
131	TAGGTCA
132	GCAACGT
133	ATAGTCA
134	TAGCCAT
135	AGGAGTC
136	GTAGAGC
137	GACCTAT
138	ATTAGCA
139	TGTCATT
140	GCCAGAT
141	CCAGGTA
142	TGGCAAC
143	ATGATCT
144	CATGTTA
145	TGTAAGC
146	GTGTACA
147	GATAGCT
148	TACGAGC
149	TTGACTA
150	ATACTGC
151	GCGGCTA
152	TTAGACT
153	AGGTTAC
154	GGCAACT
155	TCACCGA
156	AAGGTTC
157	GAAGTCAA
158	TAATTGC
159	GCTGGAC
160	GTCATCA
161	CAGTGAC
162	GCACACT
163	TGTATCA
164	CAAGATC
165	TATTGCA
166	GGATATC
167	CCGAGCT
168	ATCTAGC
169	CGGCTCA
170	GGTACAC
171	TCATGAC
172	TTCGGAC
173	GCTTAGC
174	ACTGCCA
175	TAGTACT
176	GACACTC
177	CGAGTAC
178	ATATGTC
179	TGGACCT
180	TTCGCCA
181	AGTTACT
182	GTGCCAC
183	ACCGGTC
184	TATAGTC
185	ACTCCGC
186	GTATTAC
187	TGAGCGC
188	GAGTCGC
189	TCCACGC
190	GTTATTC
191	TATGTAC
192	AGACAAGT
193	GGCCGAGT
194	ATACAGGA
195	ACAAGAGT
196	GACAATGA
197	CGGCTGGA
198	CAAGAAGT
199	GAACTAGA
200	TCGAGTGT
201	AACTAGGA
202	ACAATGGA
203	GATCGTGT
204	CAATGAGA
205	TACGGTGT
206	GCATAAGA
207	GCCGCAGT
208	TTGCGTGA
209	ACAGATGA
210	CAGATAGA
211	TGACGTGT
212	CTCGCGGA
213	GTGCATGT
214	AATACGGA
215	AGCGGCGT
216	TAAGCAGA
217	CGTAGTGT
218	ACGTTGGT
219	GTCAAGAA
220	CGGTTAGT
221	TCTATGTA
222	CGGCGGAT
223	CCACACGT
224	GACAGAAT
225	TTGTCGGA
226	GGACAATA
227	ACTGGTGT
228	TACAGGAA
229	AAGAACGT
230	CTAGGTGT
231	CGTAAGAA
232	GTGTCAGT
233	AGACTGAA
234	TCTTAAGT
235	GAACGTAA
236	TCAGTGGT
237	CCACCTGA
238	GATAGCAA
239	TGTGCAGT
240	GTGAGGGT
